# Supplementary material for: De Novo Sequencing of a Sparassis latifolia Genome and Its Associated Comparative Analyses
Source: Can J Infect Dis Med Microbiol. 2018 Feb 25;2018:1857170. doi: 10.1155/2018/1857170 (PMC5845502; doi:10.1155/2018/1857170)
Supplement: Supplementary 4 — Appendix S3: comparing protein-coding domains of S. latifolia with other species. [file 1857170.f4.xlsx]

## Sheet: protein domains comparation
	PF01422	PF04769	PF02791	PF04054	PF04299	PF07975	PF02891	PF01285	PF01381	PF02045	PF02200	PF02257	PF02928	PF04516	PF05764	PF07093	PF04383	PF05224	PF02892	PF00165	PF03343	PF00319	PF06839	PF00447	PF00250	PF00046	PF00320	PF00989	PF00098	PF07716	PF05225	PF00010	PF00249	PF00170	PF00096	PF00172	PF04082
Sparassis latifolia	0	0	1	1	0	1	1	2	1	0	1	1	1	0	1	1	1	0	0	0	1	2	3	4	6	12	8	2	15	9	0	12	11	14	39	43	39
Agaricus bisporus bisporus H97	0	0	2	2	0	2	2	4	4	1	2	2	2	0	2	2	4	0	2	0	2	4	3	13	10	15	22	3	107	17	0	20	22	30	66	92	80
Auricularia delicata SS-5	1	0	1	3	1	1	1	4	1	1	1	1	1	0	1	1	2	0	1	0	1	3	4	6	9	12	9	2	40	9	0	12	10	12	93	85	42
Ceriporiopsis subvermispora B	0	1	1	1	0	1	1	4	2	1	1	1	2	0	1	1	2	0	0	0	1	2	2	2	5	7	9	3	21	6	0	10	8	9	31	63	39
Coniophora puteana RWD-64-598 SS2	0	0	1	1	1	0	1	2	0	1	1	1	1	0	1	1	1	0	0	0	1	2	2	4	9	11	10	2	7	8	0	10	10	10	45	59	45
Coprinopsis cinerea	1	1	1	1	0	0	1	5	4	1	1	1	1	0	1	1	2	0	0	0	1	1	2	3	5	12	11	1	12	8	0	10	12	13	46	32	45
Cryptococcus neoformans var neoformans JEC21	0	0	2	2	2	2	2	0	2	2	2	0	2	0	2	2	2	0	1	0	3	4	4	8	11	10	22	4	19	18	1	18	15	29	32	130	124
Cryptococcus vishniacii v1.0	0	0	1	1	1	1	1	0	1	1	2	0	1	0	1	1	2	0	0	0	1	2	2	5	4	4	9	1	5	9	1	7	5	13	22	53	42
Dacryopinax sp. DJM 731 SSP1 v1.0	0	0	1	1	0	1	1	1	1	1	1	1	1	0	1	1	2	0	0	0	1	2	3	5	2	8	13	3	7	11	0	8	10	16	28	45	32
Dichomitus squalens LYAD-421 SS1	1	0	1	3	0	1	1	3	2	1	1	1	1	0	1	1	1	0	0	0	1	2	3	5	5	10	10	2	22	6	0	10	12	11	46	66	45
Fomitiporia mediterranea MF3/22	0	1	1	1	0	1	1	4	2	1	1	1	1	0	1	1	2	0	0	0	1	1	2	4	5	10	9	3	11	10	1	12	9	24	41	69	51
Fomitopsis pinicola FP-58527 SS1	0	0	1	1	0	1	1	2	2	1	2	1	1	0	1	1	2	0	1	0	1	2	2	4	9	11	9	3	11	6	0	16	11	13	53	55	41
Ganoderma sp. 10597 SS1	1	0	1	1	0	1	1	3	2	1	1	1	1	0	1	1	1	0	0	0	1	3	0	5	5	15	11	2	29	8	0	11	11	14	43	68	50
Gloeophyllum trabeum ATCC 11539	1	0	1	1	0	1	1	2	2	1	1	1	1	0	1	1	1	0	0	0	1	3	3	5	5	11	9	1	22	8	0	11	11	13	36	47	57
Heterobasidion irregulare TC 32-1	1	0	1	1	0	1	1	2	2	1	1	1	1	0	1	1	1	0	0	0	1	2	1	4	5	10	9	2	97	5	0	11	9	10	58	50	47
Laccaria bicolor v2.0	1	0	1	1	0	1	1	6	2	1	1	1	1	0	1	1	2	0	1	0	1	3	2	4	5	10	12	2	15	11	4	20	11	16	52	67	53
Phanerochaete carnosa HHB-10118-sp	0	0	1	1	1	1	1	3	1	1	1	1	1	0	1	1	1	0	0	0	1	2	1	3	5	7	9	1	16	8	0	9	11	10	42	52	62
Phanerochaete chrysosporium	1	0	1	1	1	1	1	3	2	1	1	1	1	0	1	1	1	0	0	0	1	2	1	4	5	9	7	0	12	6	0	11	10	8	29	31	44
Piriformospora indica DSM 11827 from MPI	0	0	1	1	0	0	1	1	1	1	1	1	1	0	0	1	2	0	0	0	1	2	2	4	7	11	9	3	11	6	3	11	8	11	50	27	38
Punctularia strigosozonata HHB-11173 SS5	1	0	1	1	0	0	2	1	2	1	2	1	1	0	1	1	2	0	0	0	1	5	2	4	5	8	12	2	17	9	0	10	11	15	54	52	39
Schizophyllum commune H4-8	1	1	1	1	0	1	1	4	2	1	1	1	1	0	1	1	1	0	0	0	1	4	1	4	8	13	12	2	13	9	0	12	11	12	66	73	64
Sebacina vermifera MAFF 305830	0	0	1	2	0	1	3	0	1	1	1	1	1	0	0	1	1	0	2	0	4	2	3	4	9	10	10	4	8	8	2	9	7	10	50	48	44
Serpula lacrymans S7.3	2	0	2	2	2	2	2	5	4	2	2	2	2	0	1	2	2	0	2	0	2	4	5	6	9	19	20	1	253	15	1	18	19	26	59	77	77
Stereum hirsutum FP-91666 SS1 v1.0	0	0	1	1	0	0	1	3	2	1	1	1	1	0	1	1	0	0	0	0	1	3	3	4	6	11	13	1	24	7	0	12	10	14	40	76	59
Trametes versicolor SS1	1	0	1	1	0	1	1	4	2	1	4	1	1	0	1	1	1	0	0	0	1	2	3	6	6	10	8	2	25	8	0	11	11	14	44	73	47
Tremella mesenterica	0	0	1	1	0	1	0	1	0	1	1	1	1	0	1	1	0	0	0	0	1	2	3	6	4	5	10	3	34	8	4	8	8	14	19	48	39
Wolfiporia cocos MD-104 SS10	1	0	1	1	0	1	1	2	3	1	1	1	1	0	1	1	1	0	0	0	1	2	1	4	5	7	10	2	37	6	0	11	11	12	41	57	49
Melampsora laricis-populina v1.0	0	0	0	1	0	1	3	1	2	1	1	0	0	0	0	1	1	0	1	0	1	3	0	6	4	5	6	1	11	7	0	6	8	10	39	32	17
Puccinia graminis	0	0	0	1	0	1	3	1	1	1	1	1	1	0	0	1	1	0	27	0	2	2	1	6	2	9	6	3	97	5	0	7	6	9	32	27	19
Cryptococcus gattii WM276	0	0	1	1	1	1	1	0	1	1	1	0	1	0	1	1	1	0	0	0	1	2	2	4	6	5	11	3	12	9	3	9	7	15	19	71	62
Malassezia globosa	0	0	1	1	0	1	1	1	1	1	0	0	1	0	1	1	2	0	0	0	1	2	1	2	3	1	7	0	5	4	0	7	8	6	15	5	2
Ustilago maydis	0	0	1	1	1	1	1	1	0	1	0	1	1	0	1	1	2	1	0	0	1	2	2	4	5	6	10	4	7	4	2	11	10	12	24	74	40
