# Supplementary material for: De Novo Sequencing of a Sparassis latifolia Genome and Its Associated Comparative Analyses
Source: Can J Infect Dis Med Microbiol. 2018 Feb 25;2018:1857170. doi: 10.1155/2018/1857170 (PMC5845502; doi:10.1155/2018/1857170)
Supplement: Supplementary 7 — Appendix S6: analysis against P450 database. [file 1857170.f7.xlsx]

## Sheet: CYP classification
Query ID	Subject ID	% identity	e-value
Gglean012344.1	CYP5201A2	23.15	2e-24
Gglean012341.1	CYP636A1	24.95	4e-21
Gglean002760.1	CYP5136A2	28.87	3e-40
Gglean012353.1	CYP5025A1	30.87	3e-62
Gglean002761.1	CYP5136A2	31.38	4e-48
Gglean011020.1	CYP502A1	32.77	2e-26	cyp620
Gglean006905.1	CYP5242A1	33.06	9e-74
Gglean011123.1	CYP5150A2	33.09	2e-75
Gglean007143.1	CYP5146A2	34.13	3e-43	cyp620
Gglean002446.1	CYP5025B1	34.32	3e-33
Gglean004888.1	CYP5146B1	34.43	7e-26	CYP620
Gglean002751.1	CYP5136A2	34.94	7e-32
Gglean012363.1	CYP5143A2	35.42	2e-71
Gglean006788.1	CYP6001C14	35.86	6e-169
Gglean009675.1	CYP5156A1	36.03	9e-75
Gglean002445.1	CYP5025A1	36.04	2e-14
Gglean012125.1	CYP5154A1	36.29	1e-82
Gglean004956.1	CYP5153A1	36.57	4e-53
Gglean006910.1	CYP5082B1	37.26	3e-83
Gglean010399.1	CYP5153A1	37.59	2e-62
Gglean007179.1	CYP5146A2	37.62	8e-70	CYP620
Gglean007219.1	CYP5146A3	37.75	8e-51	CYP620
Gglean007606.1	CYP5145A1	37.78	3e-19	CYP620
Gglean001743.1	CYP621A1	37.81	2e-56
Gglean012343.1	CYP5154A1	38.01	2e-96
Gglean004261.1	CYP51F1_Kluyveromyces_lactis	38.82	2e-10
Gglean011022.1	CYP620H7	38.85	5e-21	cyp620
Gglean002762.1	CYP5139C1	39.05	3e-14	CYP53
Gglean007307.1	CYP5146C1	39.53	2e-61	CYP620
Gglean001038.1	CYP5146B1	39.67	2e-58	CYP620
Gglean010088.1	CYP53C2	39.83	7e-119	cyp53
Gglean002669.1	CYP63C1	40.4	4e-123
Gglean007308.1	CYP502A1	40.41	6e-37
Gglean004889.1	CYP502A1	40.48	9e-21
Gglean011299.1	CYP5146A2	40.5	8e-99
Gglean009533.1	CYP5138A1	40.69	1e-109
Gglean007225.1	CYP5146A2	40.77	3e-93
Gglean007136.1	CYP5146A1	40.83	4e-69
Gglean007130.1	CYP5146B1	40.96	6e-54
Gglean011650.1	CYP5146A2	41.06	8e-110
Gglean007259.1	CYP5146A1	41.26	2e-38
Gglean007132.1	CYP5146A3	41.49	1e-110
Gglean001172.1	CYP5035A1	41.55	6e-117
Gglean005736.1	CYP5141A4	42.21	1e-71
Gglean000875.1	CYP5146A4	42.21	2e-109
Gglean007226.1	CYP5146A2	42.64	3e-89
Gglean010653.1	CYP5146A2	42.73	2e-98
Gglean007795.1	CYP5144C3	42.92	5e-96
Gglean007595.1	CYP5037B3	42.94	4e-117
Gglean004086.1	CYP53C2	43.14	6e-128
Gglean001681.1	CYP5146A3	43.44	1e-79
Gglean003848.1	CYP5139A1	44.18	3e-126
Gglean004083.1	CYP53C2	44.38	6e-82
Gglean011473.1	CYP53C2	44.57	3e-44
Gglean004764.1	CYP5035A5	44.77	2e-134
Gglean008741.1	CYP63A3	44.81	1e-141
Gglean001274.1	CYP5037B3	45.85	2e-62
Gglean007220.1	CYP5146A1	46.29	6e-52
Gglean012144.1	CYP53C2	46.31	1e-141
Gglean002041.1	CYP5027A1	46.45	4e-140
Gglean012126.1	CYP5154A1	46.49	1e-44
Gglean012352.1	CYP5152A1	46.58	3e-10
Gglean004919.1	CYP5037B2	46.64	9e-113
Gglean002141.1	CYP5146A3	46.78	8e-57
Gglean006174.1	CYP5150A2	48.42	3e-95
Gglean000344.1	CYP5146B1	48.45	1e-23
Gglean004027.1	CYP5144C1	48.73	3e-89
Gglean011331.1	CYP5037B3	48.77	3e-105
Gglean010716.1	CYP537B4	48.78	1e-114
Gglean001772.1	CYP5144A10	48.89	2e-18
Gglean002680.1	CYP512A1	49.41	2e-120
Gglean000345.1	CYP5146A4	49.48	5e-45
Gglean002435.1	CYP5137A1	50.37	5e-145
Gglean001900.1	CYP5139A1	50.38	2e-139
Gglean002463.1	CYP5035A5	50.92	4e-158
Gglean004767.1	CYP5035A5	50.92	6e-158
Gglean011304.1	CYP5150A4	51.19	3e-138
Gglean006175.1	CYP5150A2	51.67	7e-159
Gglean007605.1	CYP5145A1	51.85	5e-20
Gglean007177.1	CYP5146A1	51.96	1e-58
Gglean008998.1	CYP63B1	52.09	1e-175
Gglean011547.1	CYP5137A1	52.23	1e-155
Gglean007135.1	CYP5146B1	52.53	3e-24
Gglean001039.1	CYP5146A3	52.55	4e-58
Gglean007139.1	CYP5146A1	53.17	3e-57
Gglean007596.1	CYP5037B3	53.92	3e-156
Gglean006422.1	CYP5150A4	54.24	4e-160
Gglean009218.1	CYP5141A4	54.35	4e-96
Gglean006166.1	CYP5150A2	54.39	2e-126
Gglean008406.1	CYP5136A1	54.78	2e-173
Gglean008392.1	CYP5150A4	54.99	4e-163
Gglean011937.1	CYP512A1	55.9	5e-151
Gglean007131.1	CYP5146A4	56.06	1e-58
Gglean000974.1	CYP63A3	58.75	0
Gglean010052.1	CYP5140A1	58.8	4e-63
Gglean011245.1	CYP505D3	59.47	0
Gglean000950.1	CYP63A3	60	0
Gglean004690.1	CYP63A4	62.17	5e-146
Gglean003057.1	CYP51F1_Phanerochaete_chrysosporium	62.26	3e-168
Gglean012164.1	CYP502B1	62.65	0
Gglean009138.1	CYP5151A2	62.68	0
Gglean003058.1	CYP51F1_Phanerochaete_chrysosporium	64.21	0
Gglean009219.1	CYP5141A4	69.4	4e-54
Gglean003399.1	CYP61A1_Phanerochaete_chrysosporium	72.16	0
Gglean011416.1	CYP53C2	72.68	0
The detected CYPs were named after the nomenclature in the P450 database, which could be found at Cytochrome P450 homepage (http://drnelson.uthsc.edu/CytochromeP450.html).
Note：The detected CYPs marked by red color were named by the Cytochrome P450 Engineering Database (https://cyped.biocatnet.de/)( more than 40% identity) .

## Sheet: CYP comparation
	B. adusta	Ganoderma sp.	P. brevispora	P. chrysosporium	P. placenta	P. carnosa	S. latifolia
CYP51	1	1	1	1	1	2	2
CYP53	8	1	1	1	7	7	7
CYP61	1	1	1	1	1	1	1
CYP63	5	11	7	7	5	9	6
CYP502	3	1	1	1	4	1	3
CYP505		3	3	7	2	4	1
CYP512	18	21	6	15	16	27	2
CYP537		1			2		1
CYP620						1	9
CYP5027			7		10		1
CYP5035	6	17	10	13	3	14	4
CYP5037	5	5	10	6	14	8	5
CYP5136	6	10	3	5		8	1
CYP5137	1	1	1	2	6	4	2
CYP5138	1	1	1	1	1	2	1
CYP5139	3	6	4	1	8	11	2
CYP5140	2	1	1	1	1	1	1
CYP5141	8	2	5	9	4	9	3
CYP5143	1			2		2	0
CYP5144	67	6	12	39	3	71	3
CYP5145				3		2	1
CYP5146	7		3	6		15	20
CYP5150	18	36	20	7	24	10	6
CYP5151	1	1	2	1	1	2	1
CYP5152	3	1	2	2	2	4	1
CYP5154	2		2	2		4	1

## Sheet: KEGG sub-pathways
KEGG pathway	S. latifolia	L. rhinocerotis	G. lucidum	T. versicolor	W. cocos	T. mesenterica	S. commune	P. ostreatus	A. bisporus
00980: Metabolism of xenobiotics by cytochrome P450	24	33	113	146	119	12	95	91	90
00982: Drug metabolism - cytochrome P450	21	36	116	142	129	14	93	94	90
00980 Metabolism of xenobiotics by cytochrome P450	Gene ID in S. latifolia
K00121	Gglean006559.1
K00799	Gglean002428.1,Gglean005505.1,Gglean006478.1,Gglean006498.1,Gglean006966.1,Gglean006967.1,Gglean006968.1,Gglean007550.1,Gglean009093.1,Gglean009094.1,Gglean007937.1,Gglean011401.1,Gglean011418.1,Gglean011447.1,Gglean012026.1,Gglean011591.1,Gglean011592.
K13953	Gglean005676.1,Gglean008977.1,Gglean006153.1
K15303	Gglean000611.1,Gglean010037.1,Gglean010041.1
00982 Drug metabolism - cytochrome P450
K00121	Gglean006559.1
K00799	Gglean002428.1,Gglean005505.1,Gglean006478.1,Gglean006498.1,Gglean006966.1,Gglean006967.1,Gglean006968.1,Gglean007550.1,Gglean009093.1,Gglean009094.1,Gglean007937.1,Gglean011401.1,Gglean011418.1,Gglean011447.1,Gglean012026.1,Gglean011591.1,Gglean011592.1
