# Supplementary material for: De Novo Sequencing of a Sparassis latifolia Genome and Its Associated Comparative Analyses
Source: Can J Infect Dis Med Microbiol. 2018 Feb 25;2018:1857170. doi: 10.1155/2018/1857170 (PMC5845502; doi:10.1155/2018/1857170)
Supplement: Supplementary 8 — Appendix S7: secondary metabolite gene clusters of S. latifolia. [file 1857170.f8.xlsx]

## Sheet: Gene Cluster
	Gene ID	Gene start	Gene end	Strand	Gene description	EC number
scaffold_0 - Gene Cluster 1. Type = terpene. Location: 882819 - 903687 nt
	orf215	892818	894062	+	SMCOG1052:Terpene_synthase/cyclase_metal-binding_domain_pro	4.2.3.-
	orf222	903467	917290	+	SMCOG1040:alcohol_dehydrogenase	6.3.2.-
scaffold_1 - Gene Cluster 6. Type = other. Location: 1319909 - 1489114 nt
	orf279	1328071	1331103	+	SMCOG1079:oxidoreductase
	orf281	1339743	1340996	-	SMCOG1040:alcohol_dehydrogenase
	orf303	1458225	1459878	-	SMCOG1002:AMP-dependent_synthetase_and_ligase	6.2.1.-
	orf304	1461062	1463611	+	SMCOG1079:oxidoreductase
	orf306	1466099	1469114	-	SMCOG1002:AMP-dependent_synthetase_and_ligase
	allorf22196	1469530	1470699	-	SMCOG1127:condensation_domain-containing_protein
	orf309	1475616	1479203	+	SMCOG1010:NAD-dependent_epimerase/dehydratase
	orf311	1482611	1484160	+	SMCOG1040:alcohol_dehydrogenase
scaffold_9 - Gene Cluster 16. Type = indole. Location: 505667 - 527021 nt.
	orf111	515681	517021	-	indole_PTase
scaffold_9 - Gene Cluster 17. Type = terpene. Location: 771304 - 906934 nt.
	orf160	781928	784370	-	SMCOG1034:cytochrome_P450
	orf162	788267	790378	-	SMCOG1089:methyltransferase	2.1.1.-
	orf163	791505	793625	+	SMCOG1034:cytochrome_P450
	orf165	797021	799549	+	SMCOG1089:methyltransferase	2.1.1.-
	orf167	802509	806816	+	SMCOG1034:cytochrome_P450
	orf173	823228	824450	-	SMCOG1052:Terpene_synthase/cyclase_metal-binding_domain_protein	4.2.3.-
	orf174	826633	828011	+	SMCOG1066:alpha/beta_hydrolase_domain-containing_protein
	orf183	872871	874277	+	SMCOG1034:cytochrome_P450
	orf185	885986	895806	-	SMCOG1021:malonyl_CoA-acyl_carrier_protein_transacylase	2.3.1.39,2.3.1.38, 4.2.1.61, 1.3.1.9
scaffold_10 - Gene Cluster 18. Type = other. Location: 315516 - 360374 nt
	orf100	318384	322348	+	SMCOG1190:GTP-binding_protein_LepA
	orf106	335515	340374	-	SMCOG1002:AMP-dependent_synthetase_and_ligase	6.2.1.-
scaffold_12 - Gene Cluster 20. Type = t1pks. Location: 286629 - 352776 nt
	orf66	286628	289542	-	SMCOG1050:monooxygenase_FAD-binding	1.14.13.-
	orf68	300706	301958	+	SMCOG1034:cytochrome_P450
	orf75	321634	327400	-	SMCOG1022:Beta-ketoacyl_synthase	2.3.1.-
	orf76	330438	333636	+	SMCOG1002:AMP-dependent_synthetase_and_ligase	6.2.1.-
	orf77	333782	336617	-	SMCOG1042:O-methyltransferase	2.1.1.-
	orf81	349441	351957	+	SMCOG1066:alpha/beta_hydrolase_domain-containing_protein	3.1.1.-
scaffold_16 - Gene Cluster 23. Type = terpene. Location: 473054 - 580510 nt.
	orf95	473053	476753	+	SMCOG1168:O-succinylhomoserine_sulfhydrylase	2.7.4.2,2.7.1.-
	orf96	476760	477578	-	SMCOG1001:short-chain_dehydrogenase/reductase_SDR
	orf102	494100	495282	-	SMCOG1052:Terpene_synthase/cyclase_metal-binding_domain_pro	4.2.3.-
	orf103	497619	499463	+	SMCOG1271:2-isopropylmalate_synthase	2.3.3.14
	orf104	500205	501343	-	SMCOG1052:Terpene_synthase/cyclase_metal-binding_domain_pro	4.2.3.-
	orf107	510484	513970	+	SMCOG1023:enoyl-CoA_hydratase	3.4.23.-
scaffold_28 - Gene Cluster 33. Type = other. Location: 54271 - 99393 nt
	orf18	74270	79393	+	SMCOG1002:AMP-dependent_synthetase_and_ligase	6.2.1.-
scaffold_31 - Gene Cluster 36. Type = terpene. Location: 199275 - 219507 nt
	allorf002844	209274	209507	+	terpene_cyclase	5.4.99.-
scaffold_32 - Gene Cluster 37. Type = nrps-indole. Location: 54640 - 220594 nt
	orf25	179297	183612	+	SMCOG1034:cytochrome_P450
	orf28	187169	194620	+	SMCOG1002:AMP-dependent_synthetase_and_ligase
	orf29	198975	200595	+	indole_PTase	2.5.1.34
	orf30	202020	206867	+	SMCOG1034:cytochrome_P450
scaffold_32 - Gene Cluster 38. Type = t1pks. Location: 248673 - 394761 nt
	orf44	252965	254435	+	SMCOG1036:alpha/beta_hydrolase_fold_protein
	orf46	270662	272044	-	SMCOG1028:crotonyl-CoA_reductase_/_alcohol_dehydrogenase
	orf50	287302	288590	+	SMCOG1028:crotonyl-CoA_reductase_/_alcohol_dehydrogenase
	orf53	307790	309076	+	SMCOG1028:crotonyl-CoA_reductase_/_alcohol_dehydrogenase
	orf57	320604	321888	+	SMCOG1028:crotonyl-CoA_reductase_/_alcohol_dehydrogenase
	orf58	326250	327524	+	SMCOG1028:crotonyl-CoA_reductase_/_alcohol_dehydrogenase
	orf60	336536	346900	-	SMCOG1021:malonyl_CoA-acyl_carrier_protein_transacylase	2.3.1.-, 3.4.23.-
	orf70	393248	394761	+	SMCOG1066:alpha/beta_hydrolase_domain-containing_protein	3.1.1.-
scaffold_34 - Gene Cluster 39. Type = t1pks. Location: 277 - 395232 nt
	orf04	79030	81060	-	SMCOG1039:aldo/keto_reductase_family_oxidoreductase
	orf5	82907	85057	+	SMCOG1034:cytochrome_P450
	orf10	102288	106082	+	SMCOG1189:L-carnitine_dehydratase/bile_acid-inducible
	orf19	135213	136807	+	SMCOG1028:crotonyl-CoA_reductase_/_alcohol_dehydrogenase
	orf20	137320	139767	-	SMCOG1103:FAD_dependent_oxidoreductase
	orf23	148656	150579	-	SMCOG1043:hydroxymethylglutaryl-CoA_synthase	2.3.3.10
	orf46	235768	240309	-	polyketide synthase	2.3.1.-
	orf52	255869	259001	-	SMCOG1034:cytochrome_P450
	orf58	300908	302953	+	SMCOG1034:cytochrome_P450
	orf72	376544	378647	-	SMCOG1034:cytochrome_P450
scaffold_37 - Gene Cluster 40. Type = other. Location: 330624 - 374291 nt
	orf85	332070	335021	+	SMCOG1105:amidase
	orf88	350623	354291	-	SMCOG1002:AMP-dependent_synthetase_and_ligase	6.2.1.-
scaffold_44 - Gene Cluster 41. Type = terpene. Location: 88755 - 109892 nt
	orf16	94530	96465	+	SMCOG1103:FAD_dependent_oxidoreductase	1.4.3.-
	orf18	98754	99892	+	Squalene/phytoene synthase	2.5.1.-
scaffold_55 - Gene Cluster 48. Type = terpene
	orf31	123438	125276	+	phytoene_synt	2.5.1.21

## Sheet: Terpenoid backbone biosynthesis
	The terpenoid backbone biosynthesis pathway of S. latifolia by KEGG mapper (http://www.genome.jp/kegg/mapper.html).
	Box marked in green indicates existing homologous genes .
